# Supplementary material for: Metabolic response of Geobacter sulfurreducens towards electron donor/acceptor variation
Source: Microb Cell Fact. 2010 Nov 22;9:90. doi: 10.1186/1475-2859-9-90 (PMC3002917; doi:10.1186/1475-2859-9-90)
Supplement: Additional file 1 — Anabolic precursor demand. Precursor stoichiometry given for the anabolic demand of G. sulfurreducens are listed. [file 1475-2859-9-90-S1.XLSX]

## Sheet: anabolic demand
	Anabolic Demand: Precursor stoichiometry [mmol precusor / g dcw]
	macro-molecule	building blocks			precursor metabolites from central metabolism															CO2	other metabolites
		species	Amount [mmol/g dcw]	molecular weight	G6P	F6P	R5P	E4P	GAP	PGA	PEP	Pyr	AcCoA	a-KG	ASP	SER	GLY	THR	OXB		ATP	NADH	NADPH	1-C	NH4+	S
	protein	alanine	0.350069	89.0935								1											1		1
		arginine	0.201577	174.202										1						-1	7	-1	4		4
		asparagine	0.164274	132.118											1						3		1		2
		aspartate	0.164274	133.103											1								1		1
		cysteine	0.0624098	121.159						1											4	-1	5		1	1
		glutamate	0.179339	147.13										1									1		1
		glutamine	0.179339	146.142										1							1		1		2
		glycine	0.4175	75.0669													1					-1	1	-1	1
		histidine	0.0645619	155.155			1														6	-3	1	1	3
		isoleucine	0.19799	131.174															1	1			1		1
		leucine	0.307028	131.174								2	1							2		-1	2		1
		lysine	0.233858	146.188								1			1					1	2		4		2
		methionine	0.104734	149.212											1						7		8	1	1	1
		phenylalanine	0.126254	165.19				1			2									1	1		2		1
		proline	0.150644	115.131										1							1		3		1
		serine	0.147058	105.093												1						-1	1		1
		threonine	0.172882	119.12														1			2		3		1
		tryptophan	0.0387371	204.226			1	1			1									1	5	-2	2		2
		tyrosine	0.0939734	181.189				1			2									1	1	-1	2		1
		valine	0.288377	117.147								2								1			2		1
		sum	[mmol/g dcw]	0.460415	0	0	0.103299	0.258965	0	0.0624098	0.479193	1.77474	0.307028	0.710898	0.66714	0.147058	0.4175	0.172882	0.19799	1.39167	4.83138	-1.50071	7.43538	-0.248205	4.99494	0.167144
	RNA	ATP	0.05255	507.18			1										1			-1	11	-3	1	1	5
		GTP	0.0646526	523.18			1										1			-1	13	-3		1	5
		CTP	0.0401292	483.16			1								1					1	9		1		3
		UTP	0.043314	484.14			1								1					1	7		1		2
		sum	[mmol/g dcw]	0.100836	0	0	0.200646	0	0	0	0	0	0	0	0.0834432	0	0.117203	0	0	-0.0337594	2.08289	-0.351608	0.135993	0.117203	0.793028	0
	DNA	dATP	0.020714	491.18			1										1			-1	11	-3	2	1	5
		dGTP	0.0207147	507.18			1										1			-1	13	-3	1	1	5
		dCTP	0.0207147	467.16			1								1					1	9		2		3
		dTTP	0.0207147	482.17			1								1					1	10.5		3	1	2
		sum	[mmol/g dcw]	0.0403454	0	0	0.082858	0	0	0	0	0	0	0	0.0414293	0	0.0414287	0	0	6.56e-07	0.90108	-0.124286	0.165716	0.0621433	0.310717	0
	lipid com-ponents	glycerol-P	0.191964	172.07					1														1
		serine	0.191964	105.09												1						-1	1		1
		fatty acid	0.383929	260									7.7								7.2		14
		sum	[mmol/g dcw]	0.153026	0	0	0	0	0.191964	0	0	0	2.95625	0	0	0.191964	0	0	0	0	2.76429	-0.191964	5.75893	0	0.191964	0
	LPS com-ponents	UDP-glucose	0.0118009	566.3	1																1
		(CDP) ethaolamine	0.0177014	446.25						0						1					3	-1	1		1
		OH-myristic acid	0.0177014	244.37									7								6		11
		14:0-fatty acid	0.0177014	228.4									7								6		12
		(CMP) KDO	0.0177014	543.38			1				1										2
		(NDP) heptose	0.0177014	619.37	1.5																1		-4
		(TDP) glucosamine	0.0118009	565.32		1															2				1
		sum	[mmol/g dcw]	0.0502044	0.038353	0.0118009	0.0177014	0	0	0	0.0177014	0	0.24782	0	0	0.0177014	0	0	0	0	0.354028	-0.0177014	0.354028	0	0.0295023	0
	peptido-glycan	UDP-N-acetylglucosamine	0.0222841	221.21		1							1								3				1
		UDP-N-acetylmuramic acid	0.0222841	293.27		1					1		1								4		1		1
		alanine	0.0445682	89.09								1											1		1
		diaminopimelate	0.0222841	190.2								1			1						2		3		2
		glutamate	0.0222841	147.13										1									1		1
		sum	[mmol/g dcw]	0.0229524	0	0.0445682	0	0	0	0	0.0222841	0.0668524	0.0445682	0.0222841	0.0222841	0	0	0	0	0	0.200557	0	0.155989	0	0.155989	0
	glycogen	glucose	0.925926	162	1																1
		sum	[mmol/g dcw]	0.15	0.925926	0	0	0	0	0	0	0	0	0	0	0	0	0	0	0	0.925926	0	0	0	0	0
	C1-unit	serine	0.132837	12												1						-1	1
		sum	[mmol/g dcw]	0.00159405	0	0	0	0	0	0	0	0	0	0	0	0.132837	0	0	0	0	0	-0.132837	0.132837	0	0	0
	poly-amines	ornithine equivalents	0.021846	132.16										1							2		3		2
		sum	[mmol/g dcw]	0.00288717	0	0	0	0	0	0	0	0	0	0.021846	0	0	0	0	0	0	0.043692	0	0.065538	0	0.043692	0
	total precusor demand		precursor	g/g	G6P	F6P	R5P	E4P	GAP	PGA	PEP	Pyr	AcCoA	a-KG	ASP	SER	GLY	THR	OXB	CO2	ATP	NADH	NADPH	1-C	NH4+	S
			[mmol/g dcw]	0.982261	0.964279	0.0563692	0.404504	0.258965	0.191964	0.0624098	0.519178	1.84159	3.55567	0.755028	0.814296	0.489561	0.576132	0.172882	0.19799	1.35791	12.1038	-2.3191	14.2044	-0.0688588	6.51983	0.167144
			carbon		6	6	5	4	3	3	3	3	2	5	4	3	2	4	4	1	10	21	21	1	0	0
	biomass compostion		%	Mw.	mmol/g
	carbohydrates		15	162	0.925926
	DNA		4	307.5	0.130081
	RNA		10	321.6	0.310945
	Lipids		15	717	0.209205
	Protein		46	108	4.25926
	abbreviations
	G6P	glucose 6-P
	F6P	fructose 6-P
	R5P	ribose 5-P
	E4P	erythrose 4-P
	GAP	glyceraldehyde 3-P
	PGA	3-phosphoglycerate
	PEP	phosphoenolpyruvate
	Pyr	pyruvate
	AcCoA	Acetyl-CoA
	a-KG	2-oxoglutarate
	ASP	aspartate
	SER	serine
	GLY	glycine
	THR	threonine
	OXB	2-oxobutanoate
