# Supplementary material for: Metabolic response of Geobacter sulfurreducens towards electron donor/acceptor variation
Source: Microb Cell Fact. 2010 Nov 22;9:90. doi: 10.1186/1475-2859-9-90 (PMC3002917; doi:10.1186/1475-2859-9-90)
Supplement: Additional file 2 — GC/MS mass isotopomer distributions. Carbon mass isotopomer distributions of different amino acid fragments computed from GC/MS measurements of TBDMS-amino acid derivatives are listed. [file 1475-2859-9-90-S2.XLSX]

## Sheet: Labeling Measurements
	Mass Isotopomer Distributions
	TBDMS-amino acids GC/MS fragments	E1		E2		E3		E4
		average	error	average	error	average	error	average	error
	ala @m/z260 [m+0]	0.685904	0.00100571	0.671171	0.00211635	0.714924	0.003057	0.667084	0.00170018
	ala @m/z261 [m+1]	0.121017	0.000869614	0.084956	0.00188061	0.0758355	0.00261344	0.0734485	0.00152244
	ala @m/z262 [m+2]	0.176532	0.000858441	0.213698	0.00183065	0.205788	0.00253579	0.253021	0.00147667
	ala @m/z263 [m+3]	0.016548	0.000892109	0.0301753	0.00188837	0.00345228	0.00267363	0.00644647	0.00154755
	ala @m/z232 [m+0]	0.754033	0.000485052	0.731023	0.00201205	0.760244	0.00590871	0.706256	0.000807688
	ala @m/z233 [m+1]	0.0594137	0.000450884	0.0289417	0.00193859	0.024543	0.00567384	0.0228202	0.000796837
	ala @m/z234 [m+2]	0.186553	0.000414101	0.240036	0.00171135	0.215213	0.00498592	0.270924	0.00069415
	gly @m/z246 [m+0]	0.703887	0.00269175	0.732392	0.00793686	0.864563	0.00233077	0.9138	0.00300291
	gly @m/z247 [m+1]	0.22386	0.00247675	0.250132	0.00709976	0.130642	0.00193947	0.0736045	0.00245765
	gly @m/z248 [m+2]	0.0722521	0.00255496	0.0174758	0.0076538	0.00479505	0.00203747	0.0125952	0.00250334
	gly @m/z218 [m+0]	0.758088	0.000515776	0.750148	0.00227559	0.887485	0.00225306	0.937484	0.00103892
	gly @m/z219 [m+1]	0.241912	0.000515776	0.249852	0.00227559	0.112515	0.00225306	0.062516	0.00103892
	val @m/z288 [m+0]	0.467424	0.00332948	0.558291	0.00649577	0.568132	0.00275145	0.496476	0.00250822
	val @m/z289 [m+1]	0.07822	0.00304439	0.0486852	0.0054628	0.0473872	0.00229456	0.0420885	0.00225646
	val @m/z290 [m+2]	0.230347	0.00307617	0.338477	0.00579535	0.326709	0.00241138	0.378813	0.00245609
	val @m/z291 [m+3]	0.184868	0.00304352	0.00836984	0.00558084	0.0145772	0.00233515	0.0147396	0.00228927
	val @m/z292 [m+4]	0.0362528	0.00309898	0.0461768	0.00547166	0.0431949	0.00229682	0.0678825	0.00223239
	val @m/z293 [m+5]	0.00288797	0.0031536	0	0.00566598	0	0.00237161	0	0.002325
	val @m/z260 [m+0]	0.575118	0.000628754	0.560391	0.00332712	0.577377	0.00215114	0.500202	0.00117008
	val @m/z261 [m+1]	0.0865946	0.000551319	0.0391753	0.00302695	0.0380904	0.00194188	0.0342055	0.00112636
	val @m/z262 [m+2]	0.276473	0.000559727	0.32466	0.0030812	0.324323	0.00197686	0.37834	0.00118139
	val @m/z263 [m+3]	0.0255077	0.000566955	0.0188516	0.0030609	0.0124383	0.00196727	0.0147764	0.00113947
	val @m/z264 [m+4]	0.0363064	0.000560208	0.0569222	0.00296791	0.0477718	0.00190096	0.0724762	0.00109239
	val @m/z186 [m+0]	0.563404	0.000406396	0.538792	0.00185852	0.559571	0.00154725	0.484733	0.000758024
	val @m/z187 [m+1]	0.0793191	0.000342818	0.0417888	0.00164061	0.0384016	0.00134717	0.0327144	0.000711118
	val @m/z188 [m+2]	0.279229	0.000342617	0.332346	0.00165023	0.324681	0.0013479	0.379295	0.000734671
	val @m/z189 [m+3]	0.0382433	0.000350805	0.0280173	0.00165542	0.0272498	0.00135602	0.0280584	0.000713484
	val @m/z190 [m+4]	0.0398042	0.000348701	0.0590554	0.00161156	0.0500973	0.00132532	0.075199	0.00068736
	leu @m/z200 [m+0]	0.394453	0.000676689	0.362646	0.0040963	0.412511	0.00128988	0.33788	0.000990009
	leu @m/z201 [m+1]	0.216175	0.000628067	0.204456	0.00389877	0.162354	0.00116658	0.159648	0.000956442
	leu @m/z202 [m+2]	0.22224	0.000632912	0.251227	0.00398832	0.263304	0.00120733	0.284644	0.00100128
	leu @m/z203 [m+3]	0.0996604	0.000630925	0.105666	0.00392071	0.0972519	0.00118186	0.12737	0.000962495
	leu @m/z204 [m+4]	0.0333912	0.000649075	0.0465219	0.00400912	0.0438446	0.00120738	0.0594564	0.000981584
	leu @m/z205 [m+5]	0.0340797	0.000644907	0.0294832	0.00403404	0.020734	0.00122252	0.0310015	0.000994231
	ile @m/z200 [m+0]	0.413979	0.000324072	0.412348	0.0013446	0.513579	0.00124202	0.413022	0.00128343
	ile @m/z201 [m+1]	0.215179	0.000295362	0.152005	0.0012166	0.129483	0.00100836	0.141301	0.00116203
	ile @m/z202 [m+2]	0.228821	0.000298391	0.276686	0.0012674	0.248158	0.00103251	0.281537	0.00121327
	ile @m/z203 [m+3]	0.0974061	0.000296787	0.0929265	0.00123391	0.0684135	0.00103019	0.099183	0.00117533
	ile @m/z204 [m+4]	0.032993	0.000305313	0.0501494	0.00125468	0.0305061	0.0010493	0.0463659	0.00119996
	ile @m/z205 [m+5]	0.0116221	0.000309185	0.0158849	0.00127911	0.00986005	0.00106313	0.0185921	0.00121794
	ser @m/z390 [m+0]	0.588591	0.00345821	0.694714	0.0107855	0.815468	0.00404044	0.873966	0.0051337
	ser @m/z391 [m+1]	0.228037	0.00346708	0.11635	0.0100393	0.129313	0.0034345	0.094576	0.00412815
	ser @m/z392 [m+2]	0.163328	0.00345092	0.188937	0.00995867	0.0552185	0.00348346	0.0314576	0.00419833
	ser @m/z393 [m+3]	0.0200432	0.00354424	0	0.0104155	0	0.00352132	0	0.00427874
	ser @m/z362 [m+0]	0.632001	0.0042259	0.713298	0.00687106	0.834428	0.00860369	0.892942	0.00371855
	ser @m/z363 [m+1]	0.253995	0.00428468	0.10425	0.00677464	0.126716	0.00803172	0.0947811	0.00321571
	ser @m/z364 [m+2]	0.114004	0.00424647	0.182452	0.00633768	0.0388565	0.00789009	0.0122764	0.00332205
	ser @m/z288 [m+0]	0.634275	0.00192017	0.705462	0.00633488	0.824248	0.00254625	0.89236	0.00413546
	ser @m/z289 [m+1]	0.24706	0.00191776	0.103444	0.00624918	0.121493	0.00227512	0.0993122	0.00352713
	ser @m/z290 [m+2]	0.118665	0.00188136	0.191094	0.00571995	0.0542597	0.00225615	0.00832732	0.00358592
	phe @m/z336 [m+0]	0.219143	0.00102561	0.376367	0.00840512	0.618072	0.00202298	0.706852	0.00222531
	phe @m/z337 [m+1]	0.217282	0.00107549	0.073378	0.00726189	0.11406	0.00127471	0.167786	0.00127168
	phe @m/z338 [m+2]	0.244623	0.00110896	0.343877	0.00866593	0.213762	0.00134204	0.107581	0.00125778
	phe @m/z339 [m+3]	0.151505	0.00104458	0.0577153	0.007301	0.0272304	0.00129564	0.0159712	0.00127862
	phe @m/z340 [m+4]	0.0853854	0.00103376	0.114843	0.00728391	0.0249368	0.00129683	0.00181085	0.00128825
	phe @m/z341 [m+5]	0.0357048	0.00104429	0.0104064	0.0074241	0.00193765	0.00131103	0	0.00129242
	phe @m/z342 [m+6]	0.0105527	0.00105588	0.0100734	0.00744214	0	0.00131628	0	0.00129036
	phe @m/z343 [m+7]	0.0217871	0.00105015	0.0133408	0.00740371	0	0.00131358	0	0.00129012
	phe @m/z344 [m+8]	0.00770784	0.00105741	0	0.00749578	0	0.00131343	0	0.00129026
	phe @m/z345 [m+9]	0.00630927	0.00105676	0	0.00747789	0	0.00131359	0	0.00129027
	phe @m/z234 [m+0]	0.232394	0.000669509	0.365379	0.0032365	0.614	0.00136484	0.698994	0.00186228
	phe @m/z235 [m+1]	0.226645	0.000684502	0.0729014	0.00276329	0.109829	0.000821602	0.170154	0.00102362
	phe @m/z236 [m+2]	0.253744	0.000706745	0.343989	0.00328584	0.213845	0.000858442	0.106122	0.00101216
	phe @m/z237 [m+3]	0.154525	0.000661014	0.0655539	0.00277358	0.0342469	0.000839425	0.0207441	0.00103861
	phe @m/z238 [m+4]	0.0832841	0.000656501	0.116487	0.00275762	0.0270526	0.000842436	0.00398576	0.00104954
	phe @m/z239 [m+5]	0.0310781	0.000668964	0.0141326	0.00284203	0.00102601	0.000856642	0	0.00105429
	phe @m/z240 [m+6]	0.0099594	0.000677442	0.014494	0.00284073	0	0.00085784	0	0.00105317
	phe @m/z241 [m+7]	0.00689791	0.000678578	0.00706283	0.00285386	0	0.000857205	0	0.00105308
	phe @m/z242 [m+8]	0.00147367	0.000681307	0	0.002873	0	0.000857193	0	0.00105313
	asp @m/z418 [m+0]	0.404811	0.000945289	0.684946	0.00611913	0.929231	0.00122731	0.903862	0.00163246
	asp @m/z419 [m+1]	0.272233	0.00101608	0.072415	0.00532745	0.0430196	0.000864735	0.0456301	0.00117907
	asp @m/z420 [m+2]	0.204888	0.00101793	0.22359	0.00537559	0.0267939	0.00087191	0.0471813	0.0011845
	asp @m/z421 [m+3]	0.0967109	0.00100732	0.0106473	0.00544276	0.000955243	0.000879728	0.00313534	0.00119903
	asp @m/z422 [m+4]	0.0213573	0.00102394	0.00840143	0.00543498	0	0.000880451	0.000191354	0.00119685
	glu @m/z433 [m+0]	0.360364	0.000622159	0.537947	0.00166455	0.843555	0.00145913	0.757358	0.00160167
	glu @m/z434 [m+1]	0.27823	0.000673856	0.101401	0.00156058	0.0526624	0.00102066	0.0632217	0.00123384
	glu @m/z435 [m+2]	0.21738	0.000667935	0.284598	0.00161623	0.0969705	0.00101663	0.16445	0.00122999
	glu @m/z436 [m+3]	0.11324	0.000662087	0.0348208	0.00158905	0.00625008	0.00103897	0.0131709	0.00125537
	glu @m/z437 [m+4]	0.0291432	0.000671035	0.0412333	0.00158169	0.000562233	0.00104119	0.0017999	0.00125855
	glu @m/z438 [m+5]	0.00164193	0.000653487	0	0.00154908	0	0.0010421	0	0.00121604
	glu @m/z330 [m+0]	0.3753	0.000521817	0.541096	0.000954988	0.848031	0.00151349	0.764981	0.00158542
	glu @m/z331 [m+1]	0.278178	0.000549811	0.0980794	0.000886921	0.0453103	0.00106729	0.0575861	0.00120569
	glu @m/z332 [m+2]	0.213442	0.000547649	0.289474	0.000909228	0.10155	0.00105369	0.164667	0.00118896
	glu @m/z333 [m+3]	0.108361	0.000544429	0.0305315	0.000909027	0.00472169	0.00108847	0.0106021	0.00123185
	glu @m/z334 [m+4]	0.0247193	0.000557857	0.040819	0.000896345	0.000386697	0.00109106	0.00216354	0.00123676
